# Supplementary material for: Macrophages regulate gastrointestinal motility through complement component 1q
Source: eLife. 2023 Apr 26;12:e78558. doi: 10.7554/eLife.78558 (PMC10185340; doi:10.7554/eLife.78558)
Supplement: Figure 3—source data 1. [file elife-78558-fig3-data1.zip]

Archive with 10 entries (9 files):
- Figure 3 - source data 1/
- __MACOSX/._Figure 3 - source data 1
- Figure 3 - source data 1/Figure 3B - source data 1 - Reg3g - annotated.pdf
- __MACOSX/Figure 3 - source data 1/._Figure 3B - source data 1 - Reg3g - annotated.pdf
- Figure 3 - source data 1/Figure 3B - source data 1 - Reg3g.tif
- __MACOSX/Figure 3 - source data 1/._Figure 3B - source data 1 - Reg3g.tif
- Figure 3 - source data 1/Figure 3B - source data 1 - C1q - annotated.pdf
- __MACOSX/Figure 3 - source data 1/._Figure 3B - source data 1 - C1q - annotated.pdf
- Figure 3 - source data 1/Figure 3B - source data 1 - C1q.tif
- __MACOSX/Figure 3 - source data 1/._Figure 3B - source data 1 - C1q.tif
